# Supplementary material for: Novel Esomeprazole Magnesium-Loaded Dual-Release Mini-Tablet Polycap: Formulation, Optimization, Characterization, and In Vivo Evaluation in Beagle Dogs
Source: Pharmaceutics. 2022 Jul 5;14(7):1411. doi: 10.3390/pharmaceutics14071411 (PMC9323828; doi:10.3390/pharmaceutics14071411)
Supplement: Supplementary file 1 [file pharmaceutics-14-01411-s001.zip]

Archive with 1 entries (1 files):
- pharmaceutics-1771959-supplementary.pdf
